# Supplementary material for: A COVID-19 vaccine candidate using SpyCatcher multimerization of the SARS-CoV-2 spike protein receptor-binding domain induces potent neutralising antibody responses
Source: Nat Commun. 2021 Jan 22;12:542. doi: 10.1038/s41467-020-20654-7 (PMC7822889; doi:10.1038/s41467-020-20654-7)
Supplement: Supplementary file 3 — Source Data [file 41467_2020_20654_MOESM3_ESM.xlsx]

## Sheet: Figure 1c
Fi
	Dynamic Light Scattering
	RH	SpyTag+-RBD	RBD-SpyVLP	SpyVLP
	10000000	0	0	0
	9120109	0	0	0
	8128303	0	0	0
	7413101	0	0	0
	6606937	0	0	0
	6025599	0	0	0
	5370318	0	0	0
	4897789	0	0	0
	4365157	0	0	0
	3981071	0	0	0
	3548136	0	0	0
	3235938	0	0	0
	2884032	0	0	0
	2630269	0	0	0
	2344228	0	0	0
	2137962	0	0	0
	1905462	0	0	0
	1737800	0	0	0
	1548817	0	0	0
	1412538	0	0	0
	1258925	0	0	0
	1148154	0	0	0
	1023294	0	0	0
	933254	0	0	0
	831764	0	0	0
	758578	0	0	0
	676083	0	0	0
	616595	0	0	0
	549541	0	0	0
	501187	0	0	0
	446684	0	0	0
	407380	0	0	0
	363078	0	0	0
	331131	0	0	0
	295121	0	0	0
	269153	0	0	0
	239883	0	0	0
	218776	0	0	0
	194984	0	0	0
	177828	0	0	0
	158489	0	0	0
	144544	0	0	0
	128825	0	0	0
	117490	0	0	0
	104713	0	0	0
	95499.3	0	0	0
	85113.8	0	0	0
	77624.7	0	0	0
	69183.1	0	0	0
	63095.8	0	0	0
	56234.1	0	0	0
	51286.1	0	0	0
	45708.8	0	0	0
	41686.9	0	0	0
	37153.5	0	0	0
	33884.4	0	0	0
	30199.5	0	0	0
	27542.3	0	0	0
	24547.1	0	0	0
	22387.2	0	0	0
	19952.6	0	0	0
	18197	0	0	0
	16218.1	0	0	0
	14791.1	0	0	0
	13182.6	0	0	0
	12022.6	0	0	0
	10715.2	0	0	0
	9772.37	0	0	0
	8709.64	0	0	0
	7943.28	0	0	0
	7079.46	0	0	0
	6456.54	0	0	0
	5754.4	0	0	0
	5248.07	0	0	0
	4677.35	0	0	0
	4265.8	0	0	0
	3801.89	0	0	0
	3467.37	0	0	0
	3090.3	0	0	0
	2818.38	0	0	0
	2511.89	0	0	0
	2290.87	0	0	0
	2041.74	0	0	0
	1862.09	0	0	0
	1659.59	0	0	0
	1513.56	0	0	0
	1348.96	0	0	0
	1230.27	0	0	0
	1096.48	0	0	0
	1000	0	0	0
	891.251	0	0	0
	812.831	0	0	0
	724.436	0	0	0
	660.693	0	0	0
	588.844	0	0	0
	537.032	0	0	0
	478.63	0	0	0
	436.516	0	0	0
	389.045	0	0	0
	354.813	0	0	0
	316.228	0	0	0
	288.403	0	0	0
	257.04	0	0	0
	234.423	0	0	0
	208.93	0	0	0
	190.546	0	0	0
	169.824	0	0	0
	154.882	0	0	0
	138.038	0	0	0
	125.892	0	0	0
	112.202	0	0	0
	102.329	0	0	0
	91.2011	0	0	0
	83.1764	0	0	0
	74.131	0	0	0
	67.6083	0	0	0
	60.2559	0	0	0
	54.9541	0	0	0
	48.9779	0	0	0
	44.6684	0	0	0
	39.8107	0	0	0
	36.3078	0	0	0
	32.3594	0	0.0591	0.00696
	29.5121	0	0.284	0.154
	26.3027	0	0.569	0.376
	23.9883	0	0.824	0.615
	21.3796	0	0.982	0.823
	19.4984	0	1	0.96
	17.378	0	0.867	1
	15.8489	0	0.61	0.934
	14.1254	0	0.295	0.77
	12.8825	0	0.0372	0.534
	11.4815	0	0	0.276
	10.4713	0	0	0.0672
	9.33254	0	0	0
	8.41395	0	0	0
	7.58578	0	0	0
	6.83912	0.0315	0	0
	6.16595	0.135	0	0
	5.55904	0.286	0	0
	5.01187	0.46	0	0
	4.51856	0.635	0	0
	4.0738	0.792	0	0
	3.67282	0.913	0	0
	3.31131	0.986	0	0
	2.98538	1	0	0
	2.69154	0.953	0	0
	2.42661	0.848	0	0
	2.18776	0.693	0	0
	1.97242	0.505	0	0
	1.77828	0.308	0	0
	1.60325	0.132	0	0
	1.44544	0.0152	0	0
	1.30317	0	0	0
	1.1749	0	0	0.00392
	1.05925	0	0	0.00239
	0.954993	0	0	0
	0.860994	0	0	0
	0.776247	0	0	0
	0.699842	0	0	0
	0.630957	0	0.000969	0
	0.568853	0	0.0017	0
	0.512861	0	0	0
	0.462381	0	0	0
	0.416869	0	0	0
	0.375837	0	0	0
	0.338844	0	0	0
	0.305492	0	0	0
	0.275423	0.0177	0	0
	0.248313	0.0795	0	0
	0.223872	0.142	0	0
	0.201837	0.177	0	0
	0.18197	0.173	0	0
	0.164059	0.133	0	0
	0.147911	0.0743	0	0
	0.133352	0.0212	0	0
	0.120226	0	0	0
	0.108393	0	0	0
	0.0977237	0	0	0
	0.0870964	0	0	0
	0.0794328	0.00947	0	0
	0.0707946	0.0371	0	0
	0.0645654	0.0547	0	0
	0.057544	0.0443	0	0
	0.0524807	0.0115	0	0
	0.0467735	0	0	0
	0.042658	0	0	0
	0.0380189	0	0	0
	0.0346737	0	0	0
	0.030903	0	0	0
	0.0281838	0	0	0
	0.0251189	0	0	0
	0.0229087	0	0	0
	0.0204174	0	0	0
	0.0186209	0	0	0
	0.0165959	0	0	0
	0.0151356	0	0	0
	0.0134896	0	0	0
	0.0123027	0	0	0
	0.0109648	0	0	0

## Sheet: Figure 2a
	ELISA (OD450)
	Concentration	EY6A		CR3022		ACE2-Fc		FD-5D		FD-11A		VHH72-Fc		FI-3A		FI-4A		FI-1C		FN-12A		FM-7B		Flu mAb
	5	2.166	2.122	2.14	2.194	1.976	1.951	2.011	2.079	2.11	1.972	2.044	2.123	2.178	1.271*	1.838	2.011	2.238	1.925	2.057	2.158	2.051	2.149	0.117	0.187
	1.58	2.217	2.085	2.247	2.238	2.195	2.197	2.021	2.088	2.199	2.149	2.057	2.145	2.196	2.187	2.115	1.999	2.121	2.209	2.05	2.163	2.181	2.194	0.095	0.195
	0.5	2.103	2.104	2.161	2.26	2.119	2.082	1.733	1.725	2.133	1.972	2.064	2.08	2.144	2.129	1.812	2.057	2.079	2.061	2.003	2.096	2.048	1.965	0.088	0.077
	0.16	1.988	2.068	2.054	2.018	1.835	1.947	1.385	1.495	1.9	1.979	1.977	2.049	2.062	1.972	2.022	1.968	1.813	1.948	1.922	2.076	1.97	1.789	0.133	0.073
	0.05	1.798	1.869	1.677	1.482	1.472	1.435	1.081	0.971	1.578	1.418	2.086	1.999	1.921	2.008	1.651	1.772	1.384	1.48	1.833	1.85	1.884	1.973	0.098	0.091
	0.02	1.525	1.409	0.999	1.021	0.814	1.12	0.633	0.574	0.7	0.883	1.983	1.953	1.446	1.455	1.133	1.095	0.691	0.712	1.412	1.48	1.34	1.447	0.093	0.09
	0.01	1.088	0.967	0.563	0.544	0.453	0.509	0.336	0.323	0.34	0.405	1.565	1.568	0.861	0.846	0.697	0.525	0.369	0.364	0.936	1.015	0.879	0.864	0.065	0.084
	0	0.086	0.089	0.087	0.09	0.093	0.096	0.11	0.194	0.122	0.196	0.096	0.08	0.061	0.072	0.081	0.072	0.063	0.074	0.094	0.119	0.092	0.093	0.083	0.064

## Sheet: Figure 2b
	Solubility (Band intensity based on ImageJ measurement)
	-80	-20	4	25
	104.678	120.767	91.0943	92.23
	86.8218	107.081	107.168	89.7925
	108.501	98.0164	92.1773	82.5959

## Sheet: Figure 2c
	ELISA (OD450)
	Concentration (ug/mL)	-80 (CR3022)						-80 neg (flu mab)						-20 (CR3022)						-20 neg (flu mab)						4 (CR3022)						4 negative (flu mab)						25 (CR3022)						25 negative (flu mab)
	5	1.931	2.045	2.207	2.31	2.294	2.292	0.082	0.047	0.056	0.074	0.066	0.053	2.3	2.291	2.2	2.126	2.116	2.025	0.049	0.05	0.073	0.279	0.069	0.053	2.152	2.148	2.145	2.267	2.208	2.045	0.058	0.057	0.07	0.269	0.053	0.053	2.238	2.318	2.361	2.254	2.248	2.363	0.052	0.044	0.053	0.052	0.082	0.091
	1.58	2.166	2.377	2.283	2.278	2.276	2.353	0.183	0.049	0.056	0.058	0.059	0.056	2.217	2.282	2.235	2.258	2.28	2.303	0.054	0.055	0.049	0.139	0.055	0.041	2.15	2.192	2.312	2.208	2.257	2.263	0.058	0.06	0.053	0.146	0.053	0.063	2.143	2.362	2.336	2.361	2.188	2.219	0.046	0.039	0.05	0.05	0.06	0.051
	0.5	2.207	2.372	2.311	2.306	2.248	2.269	0.075	0.055	0.056	0.056	0.057	0.052	1.921	2.257	2.293	2.293	1.155	2.317	0.06	0.054	0.061	0.079	0.059	0.052	2.145	2.267	2.336	2.288	2.254	2.277	0.08	0.051	0.08	0.088	0.058	0.076	2.285	2.362	2.263	2.341	2.247	2.301	0.051	0.061	0.051	0.056	0.058	0.055
	0.16	2.062	2.076	2.148	2.181	2.207	2.212	0.056	0.066	0.053	0.058	0.076	0.068	1.855	2.162	2.257	2.103	2.196	2.218	0.054	0.065	0.058	0.075	0.059	0.05	1.626	2.039	2.117	2.217	2.038	2.236	0.08	0.068	0.056	0.068	0.064	0.071	2.311	2.251	2.199	2.095	2.265	2.187	0.068	0.065	0.052	0.076	0.05	0.054
	0.05	1.932	1.815	1.863	1.979	1.917	1.961	0.059	0.062	0.064	0.056	0.06	0.062	1.77	1.921	2.018	2.217	1.91	1.994	0.068	0.07	0.123	0.072	0.059	0.074	1.795	1.793	1.941	1.932	1.936	2.103	0.072	0.071	0.068	0.069	0.066	0.055	1.881	1.896	2.047	2.01	1.979	2.065	0.074	0.07	0.055	0.15	0.054	0.056
	0.02	1.227	1.214	1.299	1.363	1.265	1.382	0.066	0.069	0.055	0.05	0.059	0.066	1.316	1.281	1.556	1.567	1.375	1.41	0.07	0.231	0.257	0.11	0.066	0.057	1.284	1.25	1.471	1.515	1.371	1.729	0.066	0.072	0.068	0.06	0.058	0.051	1.277	1.2	1.337	1.404	1.273	1.386	0.068	0.063	0.061	0.2	0.062	0.051
	0.01	0.614	0.633	0.632	0.638	0.616	0.755	0.054	0.061	0.055	0.051	0.056	0.07	0.798	0.692	1.01	0.817	0.839	0.85	0.071	0.295	0.185	0.226	0.133	0.05	0.815	0.654	0.86	0.77	0.853	0.862	0.071	0.072	0.076	0.065	0.076	0.053	0.642	0.602	0.658	0.685	0.611	0.691	0.068	0.063	0.064	0.085	0.037	0.044
	0	0.115	0.102	0.053	0.064	0.058	0.062	0.061	0.054	0.055	0.057	0.054	0.057	0.103	0.124	0.099	0.099	0.108	0.371	0.239	0.242	0.226	0.101	0.128	0.124	0.054	0.047	0.101	0.061	0.049	0.058	0.047	0.066	0.059	0.06	0.038	0.052	0.051	0.048	0.058	0.077	0.048	0.05	0.063	0.06	0.194	0.283	0.058	0.049

## Sheet: Figure 2d
	Solubility (Band intensity based on ImageJ measurement)
	-80			-20			4			25
	2.422	2.386	2.431	2.496	2.423	2.56	2.495	2.476	2.458	2.523	2.387	2.462

## Sheet: Figure 2e
	ELISA (OD450)		Freeze-Thaw Cycles
	Concentration (ug/mL)	1x (CR3022)						1x neg (Flu mAb)						2x (CR3022)						2x negative (flu mAb)						3x (CR3022)						3x negative (flu mAb)						4x (CR3022)						4x negative (flu mAb)
	5	2.413	2.447	2.273	2.383	2.046	2.311	0.063	0.056	0.052	0.059	0.08	0.088	2.241	2.199	2.319	2.307	2.347	2.416	0.046	0.051	0.071	0.058	0.054	0.148	2.276	2.208	2.238	2.188	2.281	2.337	0.063	0.053	0.064	0.059	0.084	0.072	2.24	2.271	2.31	2.212	2.247	2.355	0.065	0.05	0.057	0.055	0.067	0.072
	1.58	2.273	2.299	2.392	2.403	2.382	2.442	0.083	0.062	0.063	0.063	0.068	0.059	2.277	2.314	2.373	2.339	2.241	2.351	0.061	0.045	0.059	0.054	0.055	0.053	2.151	2.292	2.242	2.262	2.291	2.364	0.074	0.067	0.055	0.063	0.071	0.058	2.243	2.245	2.206	2.289	2.192	2.239	0.062	0.05	0.046	0.051	0.061	0.052
	0.5	2.133	2.288	2.351	2.324	2.296	2.388	0.136	0.083	0.094	0.056	0.081	0.053	2.187	2.267	2.274	2.325	2.319	2.319	0.051	0.048	0.05	0.055	0.045	0.052	2.211	2.225	2.293	2.262	2.288	2.295	0.07	0.053	0.061	0.06	0.063	0.063	2.225	2.243	2.273	2.34	2.277	2.311	0.049	0.057	0.074	0.067	0.053	0.051
	0.16	2.191	2.133	2.212	2.333	2.279	2.33	0.089	0.086	0.093	0.085	0.094	0.076	2.078	2.203	2.246	2.217	2.18	2.235	0.065	0.053	0.064	0.06	0.057	0.055	2.139	2.169	2.202	2.225	2.208	2.269	0.057	0.052	0.066	0.06	0.057	0.063	2.036	2.104	2.221	2.201	2.228	2.256	0.053	0.05	0.05	0.057	0.05	0.052
	0.05	2	1.934	1.964	1.976	1.98	2.156	0.083	0.081	0.091	0.089	0.074	0.069	1.905	1.841	1.821	1.888	1.908	1.944	0.071	0.048	0.074	0.056	0.067	0.065	1.896	1.73	1.738	1.925	1.967	1.931	0.066	0.054	0.063	0.062	0.063	0.101	1.784	1.897	2.019	2.071	1.926	2.341	0.062	0.047	0.054	0.055	0.061	0.055
	0.02	1.214	1.366	1.32	1.35	1.501	1.602	0.11	0.066	0.07	0.079	0.078	0.068	1.249	1.108	1.193	1.281	1.24	1.176	0.073	0.07	0.068	0.069	0.058	0.059	1.124	1.084	1.168	1.202	1.304	1.217	0.061	0.056	0.072	0.063	0.063	0.07	1.199	1.257	1.386	1.346	1.35	1.283	0.061	0.075	0.05	0.05	0.054	0.052
	0.01	0.872	0.844	0.861	0.923	0.887	0.873	0.062	0.071	0.068	0.067	0.08	0.059	0.694	0.535	0.582	0.592	0.679	0.658	0.072	0.077	0.056	0.064	0.099	0.058	0.655	0.513	0.466	0.564	0.743	0.757	0.051	0.047	0.06	0.066	0.073	0.049	0.673	0.761	0.77	0.796	0.83	0.775	0.071	0.058	0.057	0.096	0.064	0.05
	0	0.102	0.059	0.059	0.051	0.088	0.172	0.066	0.079	0.071	0.084	0.07	0.079	0.076	0.047	0.055	0.057	0.068	0.073	0.048	0.04	0.061	0.064	0.075	0.08	0.085	0.059	0.055	0.07	0.075	0.086	0.057	0.059	0.082	0.086	0.069	0.071	0.066	0.065	0.062	0.054	0.041	0.052	0.104	0.046	0.059	0.05	0.043	0.081
[truncated: 12 more columns]

## Sheet: Figure 2f
ELISA		Pre-lyophilisation	Post-lyophilisation
OD450	Sample 1	88.0015	88.339
	Sample 2	94.3143	95.7367
	Sample 3	117.684	90.2964

## Sheet: Figure 2g
	ELISA OD450
	mAb (5ug/mL)	Pre-lyophilised RBD-SpyVLP			Post-lyophilised RBD-SpyVLP
	CR3022	2.492	2.46	2.517	2.491	2.477	2.5085
	ACE2-Fc	2.4015	2.299	2.324	2.378	2.359	2.26
	FI-3A	2.518	2.5185	2.5255	2.552	2.5325	2.575
	FD-11A	2.3685	2.422	2.4095	2.4845	2.483	2.3775
	FM-7B	2.537	2.5905	2.5165	2.5835	2.556	2.4845
	Flu mAb	0.1065	0.095	0.091	0.082	0.0835	0.0875

## Sheet: Figure 2h
F		Dynamic Light Scaterring
		RH	SpyCatcher003-mi3	Pre-lyophilised RBD-SpyVLP	Post-lyophilised RBD-SpyVLP
		7	0	0	0.00877
		6.96	0	0	0.0088
		6.91	0	0	0.00884
		6.87	0	0	0.00891
		6.82	0	0	0.00899
		6.78	0	0	0.0091
		6.73	0	0	0.00922
		6.69	0	0	0.00937
		6.64	0	0	0.00953
		6.6	0	0	0.0097
		6.55	0	0	0.0099
		6.51	0	0	0.0101
		6.46	0	0	0.0103
		6.42	0	0	0.0106
		6.37	0	0	0.0108
		6.33	0	0	0.011
		6.28	0	0	0.0113
		6.24	0	0	0.0115
		6.19	0	0	0.0118
		6.15	0	0	0.0121
		6.1	0	0	0.0123
		6.06	0	0	0.0125
		6.01	0	0	0.0128
		5.97	0	0	0.013
		5.92	0	0	0.0132
		5.88	0	0	0.0134
		5.83	0	0	0.0135
		5.79	0	0	0.0136
		5.74	0	0	0.0137
		5.7	0	0	0.0138
		5.65	0	0	0.0138
		5.61	0	0	0.0137
		5.56	0	0	0.0136
		5.52	0	0	0.0134
		5.47	0	0	0.0132
		5.43	0	0	0.0129
		5.38	0	0	0.0125
		5.34	0	0	0.012
		5.29	0	0	0.0115
		5.25	0	0	0.0109
		5.2	0	0	0.0101
		5.16	0	0	0.00935
		5.11	0	0	0.00849
		5.07	0	0	0.00756
		5.02	0	0	0.00658
		4.98	0	0	0.00556
		4.93	0	0	0.00452
		4.89	0	0	0.00349
		4.84	0	0	0.00251
		4.8	0	0	0.00162
		4.75	0	0	0.000856
		4.71	0	0	0.000294
		4.66	0	0	0
		4.62	0	0	0
		4.57	0	0	0
		4.53	0	0	0
		4.48	0	0	0
		4.44	0	0	0
		4.39	0	0	0
		4.35	0	0	0
		4.3	0	0	0
		4.26	0	0	0
		4.21	0	0	0
		4.17	0	0	0
		4.12	0	0	0
		4.08	0	0	0
		4.03	0	0	0
		3.99	0	0	0
		3.94	0	0	0
		3.9	0	0	0
		3.85	0	0	0
		3.81	0	0	0
		3.76	0	0	0
		3.72	0	0	0
		3.67	0	0	0
		3.63	0	0	0
		3.58	0	0	0
		3.54	0	0	0
		3.49	0	0	0
		3.45	0	0	0
		3.4	0	0	0
		3.36	0	0	0
		3.31	0	0	0
		3.27	0	0	0
		3.22	0	0	0
		3.18	0	0	0
		3.13	0	0	0
		3.09	0	0	0
		3.04	0	0	0
		3	0	0	0
		2.95	0	0	0
		2.91	0	0	0
		2.86	0	0	0
		2.82	0	0	0
		2.77	0	0	0
		2.73	0	0	0.00315
		2.68	0	0	0.00977
		2.64	0	0	0.0192
		2.59	0	0	0.0307
		2.55	0	0	0.0436
		2.5	0	0	0.0573
		2.46	0	0	0.0711
		2.41	0	0	0.0845
		2.37	0	0	0.0971
		2.32	0	0	0.109
		2.28	0	0	0.119
		2.23	0	0	0.129
		2.19	0	0	0.137
		2.14	0	0	0.146
		2.1	0	0	0.156
		2.05	0	0	0.168
		2.01	0	0	0.183
		1.96	0	0	0.203
		1.92	0	0	0.229
		1.87	0	0	0.263
		1.83	0	0	0.306
		1.78	0	0	0.36
		1.74	0	0	0.425
		1.69	0	0	0.499
		1.65	0	0	0.583
		1.6	0	0	0.672
		1.56	0	0.0863	0.763
		1.51	0	0.281	0.849
		1.47	0	0.519	0.923
		1.42	0.185	0.746	0.976
		1.38	0.458	0.917	1
		1.33	0.729	1	0.986
		1.29	0.926	0.979	0.927
		1.24	1	0.854	0.821
		1.2	0.932	0.645	0.67
		1.15	0.732	0.391	0.486
		1.11	0.448	0.15	0.289
		1.06	0.162	0	0.112
		1.02	0	0	0
		0.97	0	0	0
		0.925	0	0	0
		0.88	0	0	0
		0.835	0	0	0
		0.79	0	0	0
		0.745	0	0	0
		0.7	0	0	0
		0.655	0	0	0
		0.61	0	0	0
		0.565	0	0	0
		0.52	0	0	0
		0.475	0	0	0
		0.43	0	0	0
		0.385	0	0	0.0177
		0.34	0	0	0.0198
		0.295	0	0.0133	0
		0.25	0	0.00125	0
		0.205	0	0	0
		0.16	0	0	0
		0.115	0	0	0
		0.07	0.00287	0	0
		0.025	0.00124	0	0
		-0.02	0	0	0
		-0.065	0	0	0
		-0.11	0	0	0
		-0.155	0	0	0
		-0.2	0	0	0
		-0.245	0	0	0
		-0.29	0	0	0
		-0.335	0	0	0
		-0.38	0	0	0
		-0.425	0	0	0
		-0.47	0	0	0
		-0.515	0	0	0
		-0.56	0	0	0
		-0.605	0	0	0
		-0.65	0	0	0
		-0.695	0	0	0
		-0.74	0	0	0
		-0.785	0	0	0
		-0.83	0	0	0
		-0.875	0	0	0
		-0.92	0	0	0
		-0.965	0	0	0
		-1.01	0	0	0
		-1.06	0	0	0
		-1.1	0	0	0
		-1.15	0	0	0
		-1.19	0	0	0
		-1.24	0	0	0
		-1.28	0	0	0
		-1.33	0	0	0
		-1.37	0	0	0
		-1.42	0	0	0
		-1.46	0	0	0
		-1.51	0	0	0
		-1.55	0	0	0
		-1.6	0	0	0
		-1.64	0	0	0
		-1.69	0	0	0
		-1.73	0	0	0
		-1.78	0	0	0
		-1.82	0	0	0
		-1.87	0	0	0
		-1.91	0	0	0
		-1.96	0	0	0

## Sheet: Figure 3a
F
	Spike ELISA
		Convalescent plasma																		C57BL/6																		mild
	Convalescent																																					310	279	838	1298	369	4117	694	17352	2730	1477	2850	1109
	0.5 μg RBD-SpyVLP																			192	8790	1420	2835	2634	1117
	0.1 μg RBD-SpyVLP																			1264	2884	683	1342	977	991
	0.5 μg RBD																			30	30	30	143	182	30
	0.1 μg RBD																			138	92	61	48	30	30
	VLP																			30	243	30	167	30	30
[truncated: 15 more columns]

[truncated: 17 more sheets: Figure 3b, Figure 3c, Figure 3d, Figue 3e, Figure 4a, Figure 4b, Figure 4c, Figure 4d, Figure 4e, Figure 4f, Figure 5a, Figure 5b, Figure S4a, Figure S4b, Figure S5a, Figure S6, Figure S7]
